# Supplementary material for: Detection of Ascorbic Acid by Two-Dimensional Conductive Metal-Organic Framework-Based Electrochemical Sensors
Source: Molecules. 2024 May 21;29(11):2413. doi: 10.3390/molecules29112413 (PMC11173493; doi:10.3390/molecules29112413)
Supplement: Supplementary file 1 [file molecules-29-02413-s001.zip]

Archive with 1 entries (1 files):
- molecules-2995517-supplementary.pdf
